# Supplementary material for: Vitrectomy Combined with Cataract Surgery for Retinal Detachment Using a Three-Dimensional Viewing System
Source: J Clin Med. 2022 Mar 24;11(7):1788. doi: 10.3390/jcm11071788 (PMC8999361; doi:10.3390/jcm11071788)
Supplement: Supplementary file 1 [file jcm-11-01788-s001.zip]

Archive with 1 entries (1 files):
- jcm-1616419-supplementary.mp4
